# Supplementary material for: Effect of Different Surface Treatments as Methods of Improving the Mechanical Properties after Repairs of PMMA for Dentures
Source: Materials (Basel). 2024 Jul 2;17(13):3254. doi: 10.3390/ma17133254 (PMC11242954; doi:10.3390/ma17133254)
Supplement: Supplementary file 1 [file materials-17-03254-s001.zip]

Archive with 1 entries (1 files):
- materials-3080206-supplementary.pdf
